# Supplementary material for: Full body mobile brain-body imaging data during unconstrained locomotion on stairs, ramps, and level ground
Source: Sci Data. 2018 Jul 10;5:180133. doi: 10.1038/sdata.2018.133 (PMC6038848; doi:10.1038/sdata.2018.133)
Supplement: Supplementary file 1 [file sdata2018133-isa1.zip]

Archive with 5 entries (5 files):
- i_Investigation.txt
- s_study_Brantley.txt
- a_EEG_Brantley.txt
- a_EMG_Brantley.txt
- a_motion_Brantley.txt
