# Supplementary material for: Full body mobile brain-body imaging data during unconstrained locomotion on stairs, ramps, and level ground
Source: Sci Data. 2018 Jul 10;5:180133. doi: 10.1038/sdata.2018.133 (PMC6038848; doi:10.1038/sdata.2018.133)
Supplement: Supplementary file 1 [file sdata2018133-isa1.zip › i_Investigation.txt]

# Investigation File generated for Scientific Data with Investigation File Authoring Tool version 0.1.0 on 06/06/2018 - This metadata file is CC0
ONTOLOGY SOURCE REFERENCE
Term Source Name	NCBITAXON	UBERON	UO	OBI	EFO	PATO	CMO	GO	ERO
Term Source File	http://data.bioontology.org/ontologies/NCBITAXON	http://data.bioontology.org/ontologies/UBERON	http://data.bioontology.org/ontologies/UO	http://data.bioontology.org/ontologies/OBI	http://data.bioontology.org/ontologies/EFO	http://data.bioontology.org/ontologies/PATO	http://data.bioontology.org/ontologies/CMO	http://data.bioontology.org/ontologies/GO	http://data.bioontology.org/ontologies/ERO
Term Source Version	2016AB	releases/2014-06-15	unknown	2014-08-18	2.96	unknown	2.41	releases/2014-08-30	2013-08-02
Term Source Description	National Center for Biotechnology Information (NCBI) Organismal Classification	Uber Anatomy Ontology	Units of Measurement Ontology	Ontology for Biomedical Investigations	Experimental Factor Ontology	Phenotypic Quality Ontology	Clinical Measurement Ontology	Gene Ontology	Eagle-I Research Resource Ontology
INVESTIGATION
Investigation Identifier
Investigation Title
Investigation Description
Investigation Submission Date
Investigation Public Release Date
INVESTIGATION PUBLICATIONS
Investigation PubMed ID
Investigation Publication DOI
Investigation Publication Author List
Investigation Publication Title
Investigation Publication Status
Investigation Publication Status Term Accession Number
Investigation Publication Status Term Source REF
INVESTIGATION CONTACTS
Investigation Person Last Name
Investigation Person Mid Initials
Investigation Person First Name
Investigation Person Address
Investigation Person Phone
Investigation Person Fax
Investigation Person Email
Investigation Person Affiliation
Investigation Person Roles
Investigation Person Roles Term Accession Number
Investigation Person Roles Term Source REF
STUDY
Study Identifier	10.1038/sdata.2018.133
Study Title	Full body mobile brain-body imaging data during unconstrained locomotion on stairs, ramps, and level ground
Study Submission Date	18/01/2018
Study Public Release Date	10/07/2018
Study Description	http://www.nature.com/articles/sdata2018133#abstract
Study File Name	s_study_Brantley.txt
Comment[Subject Keywords]	//;//;///;///
Comment[Manuscript Licence]	CC BY-4.0
Comment[Experimental Metadata Licence]	CC0
Comment[Supplementary Information File Name]	
Comment[Supplementary Information File Type]	x-zip-compressed
Comment[Supplementary Information File URL]	http://www.nature.com/articles/sdata2018133#supplementary-information
Comment[Data Repository]	figshare
Comment[Data Record Accession]	doi:10.6084/m9.figshare.5616109.v4
Comment[Data Record URI]	https://doi.org/10.6084/m9.figshare.5616109.v4
STUDY DESIGN DESCRIPTORS
Study Design Type	observation design	replicate design
Study Design Type Term Accession Number	OBI:0300311	OBI:0500018
Study Design Type Term Source REF	OBI	OBI
STUDY PUBLICATIONS
Study PubMed ID	""	""	""	""	""	""
Study Publication DOI	doi:10.1109/EMBC.2016.7592028	doi:10.1109/embc.2017.8037222	doi:10.1371/journal.pone.0188500	doi:10.1109/SMC.2017.8122988	doi:10.1109/SMC.2017.8123116	doi:10.1109/SMC.2017.8122861
Study Publication Author List	""	""	""	""	""	""
Study Publication Title	""	""	""	""	""	""
Study Publication Status	published	published	published	published	published	published
Study Publication Status Term Accession Number						
Study Publication Status Term Source REF						
STUDY FACTORS
Study Factor Name	trial number	sex	age
Study Factor Type	replicate	biological sex	age
Study Factor Type Term Accession Number	http://www.ebi.ac.uk/efo/EFO_0000683	PATO:0000047	PATO:0000011
Study Factor Type Term Source REF	EFO	PATO	PATO
STUDY ASSAYS
Study Assay Measurement Type	brain activity measurement	musculoskeletal movement	locomotion involved in locomotory behavior
Study Assay Measurement Type Term Accession Number	CMO:0001737	GO:0050881	GO:0031987
Study Assay Measurement Type Term Source REF	CMO	GO	GO
Study Assay Technology Type	electroencephalography	electromyography	full-body motion capture system
Study Assay Technology Type Term Accession Number	OBI:0002186	ERO:0000499	""
Study Assay Technology Type Term Source REF	OBI	ERO	""
Study Assay Technology Platform	""	""	""
Study Assay File Name	a_EEG_Brantley.txt	a_EMG_Brantley.txt	a_motion_Brantley.txt
STUDY PROTOCOLS
Study Protocol Name	Participants	Experimental Protocol	Instrumentation & Data Collection	Electroencephalography	Lower limb electromyography	Full body motion capture
Study Protocol Type	selection	protocol	data collection method	electroencephalography	electromyography	data collection method
Study Protocol Type Term Accession Number	OBI:0001928	OBI:0000272	ERO:0001932	OBI:0002186	ERO:0000499	ERO:0001932
Study Protocol Type Term Source REF	OBI	OBI	ERO	OBI	ERO	ERO
Study Protocol Description						
Study Protocol URI	""	""	""	""	""	""
Study Protocol Version						
Study Protocol Parameters Name	""	""	""	instrument; manufacturer	instrument; manufacturer	instrument; manufacturer
Study Protocol Parameters Name Term Accession Number	""	""	""	""	""	""
Study Protocol Parameters Name Term Source REF	""	""	""	""	""	""
Study Protocol Components Name	""	""	""	""	""	""
Study Protocol Components Type	""	""	""	""	""	""
Study Protocol Components Type Term Accession Number	""	""	""	""	""	""
Study Protocol Components Type Term Source REF	""	""	""	""	""	""
STUDY CONTACTS
Study Person Last Name	Brantley	Luu	Nakagome	Zhu	Contreras-Vidal
Study Person First Name	Justin A.	Trieu Phat	Sho	Fangshi	Jose L.
Study Person Mid Initials					
Study Person Email	jabrantley@uh.edu	""	""	""	""
Study Person Phone					
Study Person Fax					
Study Person Address					
Study Person Affiliation	Laboratory for Non-Invasive Brain Machine Interfaces, Department of Electrical & Computer Engineering, University of Houston, Houston, TX 77056, USA	Laboratory for Non-Invasive Brain Machine Interfaces, Department of Electrical & Computer Engineering, University of Houston, Houston, TX 77056, USA	Laboratory for Non-Invasive Brain Machine Interfaces, Department of Electrical & Computer Engineering, University of Houston, Houston, TX 77056, USA	Laboratory for Non-Invasive Brain Machine Interfaces, Department of Electrical & Computer Engineering, University of Houston, Houston, TX 77056, USA	Laboratory for Non-Invasive Brain Machine Interfaces, Department of Electrical & Computer Engineering, University of Houston, Houston, TX 77056, USA
Study Person Roles					
Study Person Roles Term Accession Number					
Study Person Roles Term Source REF					
Comment[Study Person ORCID]					
Comment[Funder]					
Comment[FundRef ID]					
Comment[Funder Term Source REF]					
Comment[Grant Identifier]					
