# Supplementary material for: Full body mobile brain-body imaging data during unconstrained locomotion on stairs, ramps, and level ground
Source: Sci Data. 2018 Jul 10;5:180133. doi: 10.1038/sdata.2018.133 (PMC6038848; doi:10.1038/sdata.2018.133)
Supplement: Supplementary file 1 [file sdata2018133-isa1.zip › s_study_Brantley.txt]

Source Name	Characteristics[organism]	Term Source REF	Term Accession Number	Characteristics[development stage]	Term Source REF	Term Accession Number	Characteristics[sex]	Term Source REF	Term Accession Number	Characteristics[age]	Unit	Term Source REF	Term Accession Number	Protocol REF	Protocol REF	Sample Name	Factor Value[trial number]	Factor Value[sex]	Factor Value[age]	Unit	Term Source REF	Term Accession Number
Healthy research participant	Homo sapiens	NCBITAXON	NCBITaxon:9606	adult organism	UBERON	UBERON:0007023	male	PATO	PATO:0000384	35	year	UO	UO:0000036	Participants	Experimental Protocol	AB_UH_01	multiple trials	male	35	year	UO	UO:0000036
Healthy research participant	Homo sapiens	NCBITAXON	NCBITaxon:9606	adult organism	UBERON	UBERON:0007023	male	PATO	PATO:0000384	19	year	UO	UO:0000036	Participants	Experimental Protocol	AB_UH_02	multiple trials	male	19	year	UO	UO:0000036
Healthy research participant	Homo sapiens	NCBITAXON	NCBITaxon:9606	adult organism	UBERON	UBERON:0007023	male	PATO	PATO:0000384	26	year	UO	UO:0000036	Participants	Experimental Protocol	AB_UH_03	multiple trials	male	26	year	UO	UO:0000036
Healthy research participant	Homo sapiens	NCBITAXON	NCBITaxon:9606	adult organism	UBERON	UBERON:0007023	male	PATO	PATO:0000384	32	year	UO	UO:0000036	Participants	Experimental Protocol	AB_UH_04	multiple trials	male	32	year	UO	UO:0000036
Healthy research participant	Homo sapiens	NCBITAXON	NCBITaxon:9606	adult organism	UBERON	UBERON:0007023	female	PATO	PATO:0000383	20	year	UO	UO:0000036	Participants	Experimental Protocol	AB_UH_05	multiple trials	female	20	year	UO	UO:0000036
Healthy research participant	Homo sapiens	NCBITAXON	NCBITaxon:9606	adult organism	UBERON	UBERON:0007023	male	PATO	PATO:0000384	21	year	UO	UO:0000036	Participants	Experimental Protocol	AB_UH_06	multiple trials	male	21	year	UO	UO:0000036
Healthy research participant	Homo sapiens	NCBITAXON	NCBITaxon:9606	adult organism	UBERON	UBERON:0007023	female	PATO	PATO:0000383	25	year	UO	UO:0000036	Participants	Experimental Protocol	AB_UH_07	multiple trials	female	25	year	UO	UO:0000036
Healthy research participant	Homo sapiens	NCBITAXON	NCBITaxon:9606	adult organism	UBERON	UBERON:0007023	female	PATO	PATO:0000383	19	year	UO	UO:0000036	Participants	Experimental Protocol	AB_UH_08	multiple trials	female	19	year	UO	UO:0000036
Healthy research participant	Homo sapiens	NCBITAXON	NCBITaxon:9606	adult organism	UBERON	UBERON:0007023	female	PATO	PATO:0000383	18	year	UO	UO:0000036	Participants	Experimental Protocol	AB_UH_09	multiple trials	female	18	year	UO	UO:0000036
Healthy research participant	Homo sapiens	NCBITAXON	NCBITaxon:9606	adult organism	UBERON	UBERON:0007023	female	PATO	PATO:0000383	19	year	UO	UO:0000036	Participants	Experimental Protocol	AB_UH_10	multiple trials	female	19	year	UO	UO:0000036
