# Supplementary material for: Full body mobile brain-body imaging data during unconstrained locomotion on stairs, ramps, and level ground
Source: Sci Data. 2018 Jul 10;5:180133. doi: 10.1038/sdata.2018.133 (PMC6038848; doi:10.1038/sdata.2018.133)
Supplement: Supplementary file 1 [file sdata2018133-isa1.zip › a_EMG_Brantley.txt]

Sample Name	Protocol REF	Protocol REF	Parameter Value[instrument]	Parameter Value[manufacturer]	Assay Name	Raw Data File	Comment[Data Repository]	Comment[Data Record Accession]	Comment[Data Record URI]	Factor Value[trial number]	Factor Value[sex]	Factor Value[age]	Unit	Term Source REF	Term Accession Number
AB_UH_04	Instrumentation & Data Collection	Lower limb electromyography	SX230 sensors and DataLOG MWX8	Biometrics Ltd	AB_UH_04-T05-emg	AB_UH_04-T05-emg.mat	figshare	doi:10.6084/m9.figshare.5616109.v4	https://doi.org/10.6084/m9.figshare.5616109.v4	T05	male	32	year	UO	UO:0000036
AB_UH_04	Instrumentation & Data Collection	Lower limb electromyography	SX230 sensors and DataLOG MWX8	Biometrics Ltd	AB_UH_04-T02-emg	AB_UH_04-T02-emg.mat	figshare	doi:10.6084/m9.figshare.5616109.v4	https://doi.org/10.6084/m9.figshare.5616109.v4	T02	male	32	year	UO	UO:0000036
AB_UH_04	Instrumentation & Data Collection	Lower limb electromyography	SX230 sensors and DataLOG MWX8	Biometrics Ltd	AB_UH_04-T03-emg	AB_UH_04-T03-emg.mat	figshare	doi:10.6084/m9.figshare.5616109.v4	https://doi.org/10.6084/m9.figshare.5616109.v4	T03	male	32	year	UO	UO:0000036
AB_UH_04	Instrumentation & Data Collection	Lower limb electromyography	SX230 sensors and DataLOG MWX8	Biometrics Ltd	AB_UH_04-T04-emg	AB_UH_04-T04-emg.mat	figshare	doi:10.6084/m9.figshare.5616109.v4	https://doi.org/10.6084/m9.figshare.5616109.v4	T04	male	32	year	UO	UO:0000036
AB_UH_04	Instrumentation & Data Collection	Lower limb electromyography	SX230 sensors and DataLOG MWX8	Biometrics Ltd	AB_UH_04-T08-emg	AB_UH_04-T08-emg.mat	figshare	doi:10.6084/m9.figshare.5616109.v4	https://doi.org/10.6084/m9.figshare.5616109.v4	T08	male	32	year	UO	UO:0000036
AB_UH_04	Instrumentation & Data Collection	Lower limb electromyography	SX230 sensors and DataLOG MWX8	Biometrics Ltd	AB_UH_04-T00-emg	AB_UH_04-T00-emg.mat	figshare	doi:10.6084/m9.figshare.5616109.v4	https://doi.org/10.6084/m9.figshare.5616109.v4	T00	male	32	year	UO	UO:0000036
AB_UH_03	Instrumentation & Data Collection	Lower limb electromyography	SX230 sensors and DataLOG MWX8	Biometrics Ltd	AB_UH_03-T08-emg	AB_UH_03-T08-emg.mat	figshare	doi:10.6084/m9.figshare.5616109.v4	https://doi.org/10.6084/m9.figshare.5616109.v4	T08	male	26	year	UO	UO:0000036
AB_UH_03	Instrumentation & Data Collection	Lower limb electromyography	SX230 sensors and DataLOG MWX8	Biometrics Ltd	AB_UH_03-T05-emg	AB_UH_03-T05-emg.mat	figshare	doi:10.6084/m9.figshare.5616109.v4	https://doi.org/10.6084/m9.figshare.5616109.v4	T05	male	26	year	UO	UO:0000036
AB_UH_03	Instrumentation & Data Collection	Lower limb electromyography	SX230 sensors and DataLOG MWX8	Biometrics Ltd	AB_UH_03-T06-emg	AB_UH_03-T06-emg.mat	figshare	doi:10.6084/m9.figshare.5616109.v4	https://doi.org/10.6084/m9.figshare.5616109.v4	T06	male	26	year	UO	UO:0000036
AB_UH_03	Instrumentation & Data Collection	Lower limb electromyography	SX230 sensors and DataLOG MWX8	Biometrics Ltd	AB_UH_03-T07-emg	AB_UH_03-T07-emg.mat	figshare	doi:10.6084/m9.figshare.5616109.v4	https://doi.org/10.6084/m9.figshare.5616109.v4	T07	male	26	year	UO	UO:0000036
AB_UH_04	Instrumentation & Data Collection	Lower limb electromyography	SX230 sensors and DataLOG MWX8	Biometrics Ltd	AB_UH_04-T01-emg	AB_UH_04-T01-emg.mat	figshare	doi:10.6084/m9.figshare.5616109.v4	https://doi.org/10.6084/m9.figshare.5616109.v4	T01	male	32	year	UO	UO:0000036
AB_UH_04	Instrumentation & Data Collection	Lower limb electromyography	SX230 sensors and DataLOG MWX8	Biometrics Ltd	AB_UH_04-T06-emg	AB_UH_04-T06-emg.mat	figshare	doi:10.6084/m9.figshare.5616109.v4	https://doi.org/10.6084/m9.figshare.5616109.v4	T06	male	32	year	UO	UO:0000036
AB_UH_04	Instrumentation & Data Collection	Lower limb electromyography	SX230 sensors and DataLOG MWX8	Biometrics Ltd	AB_UH_04-T07-emg	AB_UH_04-T07-emg.mat	figshare	doi:10.6084/m9.figshare.5616109.v4	https://doi.org/10.6084/m9.figshare.5616109.v4	T07	male	32	year	UO	UO:0000036
AB_UH_05	Instrumentation & Data Collection	Lower limb electromyography	SX230 sensors and DataLOG MWX8	Biometrics Ltd	AB_UH_05-T09-emg	AB_UH_05-T09-emg.mat	figshare	doi:10.6084/m9.figshare.5616109.v4	https://doi.org/10.6084/m9.figshare.5616109.v4	T09	female	20	year	UO	UO:0000036
AB_UH_06	Instrumentation & Data Collection	Lower limb electromyography	SX230 sensors and DataLOG MWX8	Biometrics Ltd	AB_UH_06-T00-emg	AB_UH_06-T00-emg.mat	figshare	doi:10.6084/m9.figshare.5616109.v4	https://doi.org/10.6084/m9.figshare.5616109.v4	T00	male	21	year	UO	UO:0000036
AB_UH_05	Instrumentation & Data Collection	Lower limb electromyography	SX230 sensors and DataLOG MWX8	Biometrics Ltd	AB_UH_05-T08-emg	AB_UH_05-T08-emg.mat	figshare	doi:10.6084/m9.figshare.5616109.v4	https://doi.org/10.6084/m9.figshare.5616109.v4	T08	female	20	year	UO	UO:0000036
AB_UH_05	Instrumentation & Data Collection	Lower limb electromyography	SX230 sensors and DataLOG MWX8	Biometrics Ltd	AB_UH_05-T05-emg	AB_UH_05-T05-emg.mat	figshare	doi:10.6084/m9.figshare.5616109.v4	https://doi.org/10.6084/m9.figshare.5616109.v4	T05	female	20	year	UO	UO:0000036
AB_UH_05	Instrumentation & Data Collection	Lower limb electromyography	SX230 sensors and DataLOG MWX8	Biometrics Ltd	AB_UH_05-T06-emg	AB_UH_05-T06-emg.mat	figshare	doi:10.6084/m9.figshare.5616109.v4	https://doi.org/10.6084/m9.figshare.5616109.v4	T06	female	20	year	UO	UO:0000036
AB_UH_05	Instrumentation & Data Collection	Lower limb electromyography	SX230 sensors and DataLOG MWX8	Biometrics Ltd	AB_UH_05-T07-emg	AB_UH_05-T07-emg.mat	figshare	doi:10.6084/m9.figshare.5616109.v4	https://doi.org/10.6084/m9.figshare.5616109.v4	T07	female	20	year	UO	UO:0000036
AB_UH_06	Instrumentation & Data Collection	Lower limb electromyography	SX230 sensors and DataLOG MWX8	Biometrics Ltd	AB_UH_06-T01-emg	AB_UH_06-T01-emg.mat	figshare	doi:10.6084/m9.figshare.5616109.v4	https://doi.org/10.6084/m9.figshare.5616109.v4	T01	male	21	year	UO	UO:0000036
AB_UH_03	Instrumentation & Data Collection	Lower limb electromyography	SX230 sensors and DataLOG MWX8	Biometrics Ltd	AB_UH_03-T09-emg	AB_UH_03-T09-emg.mat	figshare	doi:10.6084/m9.figshare.5616109.v4	https://doi.org/10.6084/m9.figshare.5616109.v4	T09	male	26	year	UO	UO:0000036
AB_UH_05	Instrumentation & Data Collection	Lower limb electromyography	SX230 sensors and DataLOG MWX8	Biometrics Ltd	AB_UH_05-T02-emg	AB_UH_05-T02-emg.mat	figshare	doi:10.6084/m9.figshare.5616109.v4	https://doi.org/10.6084/m9.figshare.5616109.v4	T02	female	20	year	UO	UO:0000036
AB_UH_05	Instrumentation & Data Collection	Lower limb electromyography	SX230 sensors and DataLOG MWX8	Biometrics Ltd	AB_UH_05-T03-emg	AB_UH_05-T03-emg.mat	figshare	doi:10.6084/m9.figshare.5616109.v4	https://doi.org/10.6084/m9.figshare.5616109.v4	T03	female	20	year	UO	UO:0000036
AB_UH_05	Instrumentation & Data Collection	Lower limb electromyography	SX230 sensors and DataLOG MWX8	Biometrics Ltd	AB_UH_05-T01-emg	AB_UH_05-T01-emg.mat	figshare	doi:10.6084/m9.figshare.5616109.v4	https://doi.org/10.6084/m9.figshare.5616109.v4	T01	female	20	year	UO	UO:0000036
AB_UH_05	Instrumentation & Data Collection	Lower limb electromyography	SX230 sensors and DataLOG MWX8	Biometrics Ltd	AB_UH_05-T00-emg	AB_UH_05-T00-emg.mat	figshare	doi:10.6084/m9.figshare.5616109.v4	https://doi.org/10.6084/m9.figshare.5616109.v4	T00	female	20	year	UO	UO:0000036
AB_UH_04	Instrumentation & Data Collection	Lower limb electromyography	SX230 sensors and DataLOG MWX8	Biometrics Ltd	AB_UH_04-T09-emg	AB_UH_04-T09-emg.mat	figshare	doi:10.6084/m9.figshare.5616109.v4	https://doi.org/10.6084/m9.figshare.5616109.v4	T09	male	32	year	UO	UO:0000036
AB_UH_04	Instrumentation & Data Collection	Lower limb electromyography	SX230 sensors and DataLOG MWX8	Biometrics Ltd	AB_UH_04-T10-emg	AB_UH_04-T10-emg.mat	figshare	doi:10.6084/m9.figshare.5616109.v4	https://doi.org/10.6084/m9.figshare.5616109.v4	T10	male	32	year	UO	UO:0000036
AB_UH_05	Instrumentation & Data Collection	Lower limb electromyography	SX230 sensors and DataLOG MWX8	Biometrics Ltd	AB_UH_05-T04-emg	AB_UH_05-T04-emg.mat	figshare	doi:10.6084/m9.figshare.5616109.v4	https://doi.org/10.6084/m9.figshare.5616109.v4	T04	female	20	year	UO	UO:0000036
AB_UH_01	Instrumentation & Data Collection	Lower limb electromyography	SX230 sensors and DataLOG MWX8	Biometrics Ltd	AB_UH_01-T01-emg	AB_UH_01-T01-emg.mat	figshare	doi:10.6084/m9.figshare.5616109.v4	https://doi.org/10.6084/m9.figshare.5616109.v4	T01	male	35	year	UO	UO:0000036
AB_UH_01	Instrumentation & Data Collection	Lower limb electromyography	SX230 sensors and DataLOG MWX8	Biometrics Ltd	AB_UH_01-T02-emg	AB_UH_01-T02-emg.mat	figshare	doi:10.6084/m9.figshare.5616109.v4	https://doi.org/10.6084/m9.figshare.5616109.v4	T02	male	35	year	UO	UO:0000036
AB_UH_01	Instrumentation & Data Collection	Lower limb electromyography	SX230 sensors and DataLOG MWX8	Biometrics Ltd	AB_UH_01-T06-emg	AB_UH_01-T06-emg.mat	figshare	doi:10.6084/m9.figshare.5616109.v4	https://doi.org/10.6084/m9.figshare.5616109.v4	T06	male	35	year	UO	UO:0000036
AB_UH_02	Instrumentation & Data Collection	Lower limb electromyography	SX230 sensors and DataLOG MWX8	Biometrics Ltd	AB_UH_02-T00-emg	AB_UH_02-T00-emg.mat	figshare	doi:10.6084/m9.figshare.5616109.v4	https://doi.org/10.6084/m9.figshare.5616109.v4	T00	male	19	year	UO	UO:0000036
AB_UH_02	Instrumentation & Data Collection	Lower limb electromyography	SX230 sensors and DataLOG MWX8	Biometrics Ltd	AB_UH_02-T01-emg	AB_UH_02-T01-emg.mat	figshare	doi:10.6084/m9.figshare.5616109.v4	https://doi.org/10.6084/m9.figshare.5616109.v4	T01	male	19	year	UO	UO:0000036
AB_UH_01	Instrumentation & Data Collection	Lower limb electromyography	SX230 sensors and DataLOG MWX8	Biometrics Ltd	AB_UH_01-T10-emg	AB_UH_01-T10-emg.mat	figshare	doi:10.6084/m9.figshare.5616109.v4	https://doi.org/10.6084/m9.figshare.5616109.v4	T10	male	35	year	UO	UO:0000036
AB_UH_01	Instrumentation & Data Collection	Lower limb electromyography	SX230 sensors and DataLOG MWX8	Biometrics Ltd	AB_UH_01-T07-emg	AB_UH_01-T07-emg.mat	figshare	doi:10.6084/m9.figshare.5616109.v4	https://doi.org/10.6084/m9.figshare.5616109.v4	T07	male	35	year	UO	UO:0000036
AB_UH_01	Instrumentation & Data Collection	Lower limb electromyography	SX230 sensors and DataLOG MWX8	Biometrics Ltd	AB_UH_01-T08-emg	AB_UH_01-T08-emg.mat	figshare	doi:10.6084/m9.figshare.5616109.v4	https://doi.org/10.6084/m9.figshare.5616109.v4	T08	male	35	year	UO	UO:0000036
AB_UH_01	Instrumentation & Data Collection	Lower limb electromyography	SX230 sensors and DataLOG MWX8	Biometrics Ltd	AB_UH_01-T09-emg	AB_UH_01-T09-emg.mat	figshare	doi:10.6084/m9.figshare.5616109.v4	https://doi.org/10.6084/m9.figshare.5616109.v4	T09	male	35	year	UO	UO:0000036
AB_UH_03	Instrumentation & Data Collection	Lower limb electromyography	SX230 sensors and DataLOG MWX8	Biometrics Ltd	AB_UH_03-T00-emg	AB_UH_03-T00-emg.mat	figshare	doi:10.6084/m9.figshare.5616109.v4	https://doi.org/10.6084/m9.figshare.5616109.v4	T00	male	26	year	UO	UO:0000036
AB_UH_02	Instrumentation & Data Collection	Lower limb electromyography	SX230 sensors and DataLOG MWX8	Biometrics Ltd	AB_UH_02-T10-emg	AB_UH_02-T10-emg.mat	figshare	doi:10.6084/m9.figshare.5616109.v4	https://doi.org/10.6084/m9.figshare.5616109.v4	T10	male	19	year	UO	UO:0000036
AB_UH_02	Instrumentation & Data Collection	Lower limb electromyography	SX230 sensors and DataLOG MWX8	Biometrics Ltd	AB_UH_02-T11-emg	AB_UH_02-T11-emg.mat	figshare	doi:10.6084/m9.figshare.5616109.v4	https://doi.org/10.6084/m9.figshare.5616109.v4	T11	male	19	year	UO	UO:0000036
AB_UH_03	Instrumentation & Data Collection	Lower limb electromyography	SX230 sensors and DataLOG MWX8	Biometrics Ltd	AB_UH_03-T04-emg	AB_UH_03-T04-emg.mat	figshare	doi:10.6084/m9.figshare.5616109.v4	https://doi.org/10.6084/m9.figshare.5616109.v4	T04	male	26	year	UO	UO:0000036
AB_UH_02	Instrumentation & Data Collection	Lower limb electromyography	SX230 sensors and DataLOG MWX8	Biometrics Ltd	AB_UH_02-T02-emg	AB_UH_02-T02-emg.mat	figshare	doi:10.6084/m9.figshare.5616109.v4	https://doi.org/10.6084/m9.figshare.5616109.v4	T02	male	19	year	UO	UO:0000036
AB_UH_01	Instrumentation & Data Collection	Lower limb electromyography	SX230 sensors and DataLOG MWX8	Biometrics Ltd	AB_UH_01-T04-emg	AB_UH_01-T04-emg.mat	figshare	doi:10.6084/m9.figshare.5616109.v4	https://doi.org/10.6084/m9.figshare.5616109.v4	T04	male	35	year	UO	UO:0000036
AB_UH_01	Instrumentation & Data Collection	Lower limb electromyography	SX230 sensors and DataLOG MWX8	Biometrics Ltd	AB_UH_01-T05-emg	AB_UH_01-T05-emg.mat	figshare	doi:10.6084/m9.figshare.5616109.v4	https://doi.org/10.6084/m9.figshare.5616109.v4	T05	male	35	year	UO	UO:0000036
AB_UH_01	Instrumentation & Data Collection	Lower limb electromyography	SX230 sensors and DataLOG MWX8	Biometrics Ltd	AB_UH_01-T03-emg	AB_UH_01-T03-emg.mat	figshare	doi:10.6084/m9.figshare.5616109.v4	https://doi.org/10.6084/m9.figshare.5616109.v4	T03	male	35	year	UO	UO:0000036
AB_UH_01	Instrumentation & Data Collection	Lower limb electromyography	SX230 sensors and DataLOG MWX8	Biometrics Ltd	AB_UH_01-T00-emg	AB_UH_01-T00-emg.mat	figshare	doi:10.6084/m9.figshare.5616109.v4	https://doi.org/10.6084/m9.figshare.5616109.v4	T00	male	35	year	UO	UO:0000036
AB_UH_02	Instrumentation & Data Collection	Lower limb electromyography	SX230 sensors and DataLOG MWX8	Biometrics Ltd	AB_UH_02-T06-emg	AB_UH_02-T06-emg.mat	figshare	doi:10.6084/m9.figshare.5616109.v4	https://doi.org/10.6084/m9.figshare.5616109.v4	T06	male	19	year	UO	UO:0000036
AB_UH_02	Instrumentation & Data Collection	Lower limb electromyography	SX230 sensors and DataLOG MWX8	Biometrics Ltd	AB_UH_02-T03-emg	AB_UH_02-T03-emg.mat	figshare	doi:10.6084/m9.figshare.5616109.v4	https://doi.org/10.6084/m9.figshare.5616109.v4	T03	male	19	year	UO	UO:0000036
AB_UH_02	Instrumentation & Data Collection	Lower limb electromyography	SX230 sensors and DataLOG MWX8	Biometrics Ltd	AB_UH_02-T04-emg	AB_UH_02-T04-emg.mat	figshare	doi:10.6084/m9.figshare.5616109.v4	https://doi.org/10.6084/m9.figshare.5616109.v4	T04	male	19	year	UO	UO:0000036
AB_UH_02	Instrumentation & Data Collection	Lower limb electromyography	SX230 sensors and DataLOG MWX8	Biometrics Ltd	AB_UH_02-T05-emg	AB_UH_02-T05-emg.mat	figshare	doi:10.6084/m9.figshare.5616109.v4	https://doi.org/10.6084/m9.figshare.5616109.v4	T05	male	19	year	UO	UO:0000036
AB_UH_02	Instrumentation & Data Collection	Lower limb electromyography	SX230 sensors and DataLOG MWX8	Biometrics Ltd	AB_UH_02-T09-emg	AB_UH_02-T09-emg.mat	figshare	doi:10.6084/m9.figshare.5616109.v4	https://doi.org/10.6084/m9.figshare.5616109.v4	T09	male	19	year	UO	UO:0000036
AB_UH_03	Instrumentation & Data Collection	Lower limb electromyography	SX230 sensors and DataLOG MWX8	Biometrics Ltd	AB_UH_03-T02-emg	AB_UH_03-T02-emg.mat	figshare	doi:10.6084/m9.figshare.5616109.v4	https://doi.org/10.6084/m9.figshare.5616109.v4	T02	male	26	year	UO	UO:0000036
AB_UH_03	Instrumentation & Data Collection	Lower limb electromyography	SX230 sensors and DataLOG MWX8	Biometrics Ltd	AB_UH_03-T03-emg	AB_UH_03-T03-emg.mat	figshare	doi:10.6084/m9.figshare.5616109.v4	https://doi.org/10.6084/m9.figshare.5616109.v4	T03	male	26	year	UO	UO:0000036
AB_UH_03	Instrumentation & Data Collection	Lower limb electromyography	SX230 sensors and DataLOG MWX8	Biometrics Ltd	AB_UH_03-T01-emg	AB_UH_03-T01-emg.mat	figshare	doi:10.6084/m9.figshare.5616109.v4	https://doi.org/10.6084/m9.figshare.5616109.v4	T01	male	26	year	UO	UO:0000036
AB_UH_09	Instrumentation & Data Collection	Lower limb electromyography	SX230 sensors and DataLOG MWX8	Biometrics Ltd	AB_UH_09-T06-emg	AB_UH_09-T06-emg.mat	figshare	doi:10.6084/m9.figshare.5616109.v4	https://doi.org/10.6084/m9.figshare.5616109.v4	T06	female	18	year	UO	UO:0000036
AB_UH_09	Instrumentation & Data Collection	Lower limb electromyography	SX230 sensors and DataLOG MWX8	Biometrics Ltd	AB_UH_09-T07-emg	AB_UH_09-T07-emg.mat	figshare	doi:10.6084/m9.figshare.5616109.v4	https://doi.org/10.6084/m9.figshare.5616109.v4	T07	female	18	year	UO	UO:0000036
AB_UH_09	Instrumentation & Data Collection	Lower limb electromyography	SX230 sensors and DataLOG MWX8	Biometrics Ltd	AB_UH_09-T05-emg	AB_UH_09-T05-emg.mat	figshare	doi:10.6084/m9.figshare.5616109.v4	https://doi.org/10.6084/m9.figshare.5616109.v4	T05	female	18	year	UO	UO:0000036
AB_UH_09	Instrumentation & Data Collection	Lower limb electromyography	SX230 sensors and DataLOG MWX8	Biometrics Ltd	AB_UH_09-T02-emg	AB_UH_09-T02-emg.mat	figshare	doi:10.6084/m9.figshare.5616109.v4	https://doi.org/10.6084/m9.figshare.5616109.v4	T02	female	18	year	UO	UO:0000036
AB_UH_09	Instrumentation & Data Collection	Lower limb electromyography	SX230 sensors and DataLOG MWX8	Biometrics Ltd	AB_UH_09-T03-emg	AB_UH_09-T03-emg.mat	figshare	doi:10.6084/m9.figshare.5616109.v4	https://doi.org/10.6084/m9.figshare.5616109.v4	T03	female	18	year	UO	UO:0000036
AB_UH_09	Instrumentation & Data Collection	Lower limb electromyography	SX230 sensors and DataLOG MWX8	Biometrics Ltd	AB_UH_09-T04-emg	AB_UH_09-T04-emg.mat	figshare	doi:10.6084/m9.figshare.5616109.v4	https://doi.org/10.6084/m9.figshare.5616109.v4	T04	female	18	year	UO	UO:0000036
AB_UH_09	Instrumentation & Data Collection	Lower limb electromyography	SX230 sensors and DataLOG MWX8	Biometrics Ltd	AB_UH_09-T08-emg	AB_UH_09-T08-emg.mat	figshare	doi:10.6084/m9.figshare.5616109.v4	https://doi.org/10.6084/m9.figshare.5616109.v4	T08	female	18	year	UO	UO:0000036
AB_UH_02	Instrumentation & Data Collection	Lower limb electromyography	SX230 sensors and DataLOG MWX8	Biometrics Ltd	AB_UH_02-T07-emg	AB_UH_02-T07-emg.mat	figshare	doi:10.6084/m9.figshare.5616109.v4	https://doi.org/10.6084/m9.figshare.5616109.v4	T07	male	19	year	UO	UO:0000036
AB_UH_02	Instrumentation & Data Collection	Lower limb electromyography	SX230 sensors and DataLOG MWX8	Biometrics Ltd	AB_UH_02-T08-emg	AB_UH_02-T08-emg.mat	figshare	doi:10.6084/m9.figshare.5616109.v4	https://doi.org/10.6084/m9.figshare.5616109.v4	T08	male	19	year	UO	UO:0000036
AB_UH_08	Instrumentation & Data Collection	Lower limb electromyography	SX230 sensors and DataLOG MWX8	Biometrics Ltd	AB_UH_08-T11-emg	AB_UH_08-T11-emg.mat	figshare	doi:10.6084/m9.figshare.5616109.v4	https://doi.org/10.6084/m9.figshare.5616109.v4	T11	female	19	year	UO	UO:0000036
AB_UH_09	Instrumentation & Data Collection	Lower limb electromyography	SX230 sensors and DataLOG MWX8	Biometrics Ltd	AB_UH_09-T00-emg	AB_UH_09-T00-emg.mat	figshare	doi:10.6084/m9.figshare.5616109.v4	https://doi.org/10.6084/m9.figshare.5616109.v4	T00	female	18	year	UO	UO:0000036
AB_UH_08	Instrumentation & Data Collection	Lower limb electromyography	SX230 sensors and DataLOG MWX8	Biometrics Ltd	AB_UH_08-T10-emg	AB_UH_08-T10-emg.mat	figshare	doi:10.6084/m9.figshare.5616109.v4	https://doi.org/10.6084/m9.figshare.5616109.v4	T10	female	19	year	UO	UO:0000036
AB_UH_08	Instrumentation & Data Collection	Lower limb electromyography	SX230 sensors and DataLOG MWX8	Biometrics Ltd	AB_UH_08-T07-emg	AB_UH_08-T07-emg.mat	figshare	doi:10.6084/m9.figshare.5616109.v4	https://doi.org/10.6084/m9.figshare.5616109.v4	T07	female	19	year	UO	UO:0000036
AB_UH_08	Instrumentation & Data Collection	Lower limb electromyography	SX230 sensors and DataLOG MWX8	Biometrics Ltd	AB_UH_08-T08-emg	AB_UH_08-T08-emg.mat	figshare	doi:10.6084/m9.figshare.5616109.v4	https://doi.org/10.6084/m9.figshare.5616109.v4	T08	female	19	year	UO	UO:0000036
AB_UH_08	Instrumentation & Data Collection	Lower limb electromyography	SX230 sensors and DataLOG MWX8	Biometrics Ltd	AB_UH_08-T09-emg	AB_UH_08-T09-emg.mat	figshare	doi:10.6084/m9.figshare.5616109.v4	https://doi.org/10.6084/m9.figshare.5616109.v4	T09	female	19	year	UO	UO:0000036
AB_UH_09	Instrumentation & Data Collection	Lower limb electromyography	SX230 sensors and DataLOG MWX8	Biometrics Ltd	AB_UH_09-T01-emg	AB_UH_09-T01-emg.mat	figshare	doi:10.6084/m9.figshare.5616109.v4	https://doi.org/10.6084/m9.figshare.5616109.v4	T01	female	18	year	UO	UO:0000036
AB_UH_10	Instrumentation & Data Collection	Lower limb electromyography	SX230 sensors and DataLOG MWX8	Biometrics Ltd	AB_UH_10-T04-emg	AB_UH_10-T04-emg.mat	figshare	doi:10.6084/m9.figshare.5616109.v4	https://doi.org/10.6084/m9.figshare.5616109.v4	T04	female	19	year	UO	UO:0000036
AB_UH_10	Instrumentation & Data Collection	Lower limb electromyography	SX230 sensors and DataLOG MWX8	Biometrics Ltd	AB_UH_10-T09-emg	AB_UH_10-T09-emg.mat	figshare	doi:10.6084/m9.figshare.5616109.v4	https://doi.org/10.6084/m9.figshare.5616109.v4	T09	female	19	year	UO	UO:0000036
AB_UH_10	Instrumentation & Data Collection	Lower limb electromyography	SX230 sensors and DataLOG MWX8	Biometrics Ltd	AB_UH_10-T10-emg	AB_UH_10-T10-emg.mat	figshare	doi:10.6084/m9.figshare.5616109.v4	https://doi.org/10.6084/m9.figshare.5616109.v4	T10	female	19	year	UO	UO:0000036
AB_UH_10	Instrumentation & Data Collection	Lower limb electromyography	SX230 sensors and DataLOG MWX8	Biometrics Ltd	AB_UH_10-T11-emg	AB_UH_10-T11-emg.mat	figshare	doi:10.6084/m9.figshare.5616109.v4	https://doi.org/10.6084/m9.figshare.5616109.v4	T11	female	19	year	UO	UO:0000036
AB_UH_10	Instrumentation & Data Collection	Lower limb electromyography	SX230 sensors and DataLOG MWX8	Biometrics Ltd	AB_UH_10-T08-emg	AB_UH_10-T08-emg.mat	figshare	doi:10.6084/m9.figshare.5616109.v4	https://doi.org/10.6084/m9.figshare.5616109.v4	T08	female	19	year	UO	UO:0000036
AB_UH_10	Instrumentation & Data Collection	Lower limb electromyography	SX230 sensors and DataLOG MWX8	Biometrics Ltd	AB_UH_10-T05-emg	AB_UH_10-T05-emg.mat	figshare	doi:10.6084/m9.figshare.5616109.v4	https://doi.org/10.6084/m9.figshare.5616109.v4	T05	female	19	year	UO	UO:0000036
AB_UH_10	Instrumentation & Data Collection	Lower limb electromyography	SX230 sensors and DataLOG MWX8	Biometrics Ltd	AB_UH_10-T06-emg	AB_UH_10-T06-emg.mat	figshare	doi:10.6084/m9.figshare.5616109.v4	https://doi.org/10.6084/m9.figshare.5616109.v4	T06	female	19	year	UO	UO:0000036
AB_UH_10	Instrumentation & Data Collection	Lower limb electromyography	SX230 sensors and DataLOG MWX8	Biometrics Ltd	AB_UH_10-T07-emg	AB_UH_10-T07-emg.mat	figshare	doi:10.6084/m9.figshare.5616109.v4	https://doi.org/10.6084/m9.figshare.5616109.v4	T07	female	19	year	UO	UO:0000036
AB_UH_06	Instrumentation & Data Collection	Lower limb electromyography	SX230 sensors and DataLOG MWX8	Biometrics Ltd	AB_UH_06-T09-emg	AB_UH_06-T09-emg.mat	figshare	doi:10.6084/m9.figshare.5616109.v4	https://doi.org/10.6084/m9.figshare.5616109.v4	T09	male	21	year	UO	UO:0000036
AB_UH_06	Instrumentation & Data Collection	Lower limb electromyography	SX230 sensors and DataLOG MWX8	Biometrics Ltd	AB_UH_06-T10-emg	AB_UH_06-T10-emg.mat	figshare	doi:10.6084/m9.figshare.5616109.v4	https://doi.org/10.6084/m9.figshare.5616109.v4	T10	male	21	year	UO	UO:0000036
AB_UH_07	Instrumentation & Data Collection	Lower limb electromyography	SX230 sensors and DataLOG MWX8	Biometrics Ltd	AB_UH_07-T04-emg	AB_UH_07-T04-emg.mat	figshare	doi:10.6084/m9.figshare.5616109.v4	https://doi.org/10.6084/m9.figshare.5616109.v4	T04	female	25	year	UO	UO:0000036
AB_UH_08	Instrumentation & Data Collection	Lower limb electromyography	SX230 sensors and DataLOG MWX8	Biometrics Ltd	AB_UH_08-T06-emg	AB_UH_08-T06-emg.mat	figshare	doi:10.6084/m9.figshare.5616109.v4	https://doi.org/10.6084/m9.figshare.5616109.v4	T06	female	19	year	UO	UO:0000036
AB_UH_10	Instrumentation & Data Collection	Lower limb electromyography	SX230 sensors and DataLOG MWX8	Biometrics Ltd	AB_UH_10-T02-emg	AB_UH_10-T02-emg.mat	figshare	doi:10.6084/m9.figshare.5616109.v4	https://doi.org/10.6084/m9.figshare.5616109.v4	T02	female	19	year	UO	UO:0000036
AB_UH_10	Instrumentation & Data Collection	Lower limb electromyography	SX230 sensors and DataLOG MWX8	Biometrics Ltd	AB_UH_10-T03-emg	AB_UH_10-T03-emg.mat	figshare	doi:10.6084/m9.figshare.5616109.v4	https://doi.org/10.6084/m9.figshare.5616109.v4	T03	female	19	year	UO	UO:0000036
AB_UH_10	Instrumentation & Data Collection	Lower limb electromyography	SX230 sensors and DataLOG MWX8	Biometrics Ltd	AB_UH_10-T01-emg	AB_UH_10-T01-emg.mat	figshare	doi:10.6084/m9.figshare.5616109.v4	https://doi.org/10.6084/m9.figshare.5616109.v4	T01	female	19	year	UO	UO:0000036
AB_UH_10	Instrumentation & Data Collection	Lower limb electromyography	SX230 sensors and DataLOG MWX8	Biometrics Ltd	AB_UH_10-T00-emg	AB_UH_10-T00-emg.mat	figshare	doi:10.6084/m9.figshare.5616109.v4	https://doi.org/10.6084/m9.figshare.5616109.v4	T00	female	19	year	UO	UO:0000036
AB_UH_09	Instrumentation & Data Collection	Lower limb electromyography	SX230 sensors and DataLOG MWX8	Biometrics Ltd	AB_UH_09-T09-emg	AB_UH_09-T09-emg.mat	figshare	doi:10.6084/m9.figshare.5616109.v4	https://doi.org/10.6084/m9.figshare.5616109.v4	T09	female	18	year	UO	UO:0000036
AB_UH_09	Instrumentation & Data Collection	Lower limb electromyography	SX230 sensors and DataLOG MWX8	Biometrics Ltd	AB_UH_09-T10-emg	AB_UH_09-T10-emg.mat	figshare	doi:10.6084/m9.figshare.5616109.v4	https://doi.org/10.6084/m9.figshare.5616109.v4	T10	female	18	year	UO	UO:0000036
AB_UH_06	Instrumentation & Data Collection	Lower limb electromyography	SX230 sensors and DataLOG MWX8	Biometrics Ltd	AB_UH_06-T05-emg	AB_UH_06-T05-emg.mat	figshare	doi:10.6084/m9.figshare.5616109.v4	https://doi.org/10.6084/m9.figshare.5616109.v4	T05	male	21	year	UO	UO:0000036
AB_UH_06	Instrumentation & Data Collection	Lower limb electromyography	SX230 sensors and DataLOG MWX8	Biometrics Ltd	AB_UH_06-T02-emg	AB_UH_06-T02-emg.mat	figshare	doi:10.6084/m9.figshare.5616109.v4	https://doi.org/10.6084/m9.figshare.5616109.v4	T02	male	21	year	UO	UO:0000036
AB_UH_06	Instrumentation & Data Collection	Lower limb electromyography	SX230 sensors and DataLOG MWX8	Biometrics Ltd	AB_UH_06-T03-emg	AB_UH_06-T03-emg.mat	figshare	doi:10.6084/m9.figshare.5616109.v4	https://doi.org/10.6084/m9.figshare.5616109.v4	T03	male	21	year	UO	UO:0000036
AB_UH_06	Instrumentation & Data Collection	Lower limb electromyography	SX230 sensors and DataLOG MWX8	Biometrics Ltd	AB_UH_06-T04-emg	AB_UH_06-T04-emg.mat	figshare	doi:10.6084/m9.figshare.5616109.v4	https://doi.org/10.6084/m9.figshare.5616109.v4	T04	male	21	year	UO	UO:0000036
AB_UH_06	Instrumentation & Data Collection	Lower limb electromyography	SX230 sensors and DataLOG MWX8	Biometrics Ltd	AB_UH_06-T08-emg	AB_UH_06-T08-emg.mat	figshare	doi:10.6084/m9.figshare.5616109.v4	https://doi.org/10.6084/m9.figshare.5616109.v4	T08	male	21	year	UO	UO:0000036
AB_UH_07	Instrumentation & Data Collection	Lower limb electromyography	SX230 sensors and DataLOG MWX8	Biometrics Ltd	AB_UH_07-T02-emg	AB_UH_07-T02-emg.mat	figshare	doi:10.6084/m9.figshare.5616109.v4	https://doi.org/10.6084/m9.figshare.5616109.v4	T02	female	25	year	UO	UO:0000036
AB_UH_07	Instrumentation & Data Collection	Lower limb electromyography	SX230 sensors and DataLOG MWX8	Biometrics Ltd	AB_UH_07-T03-emg	AB_UH_07-T03-emg.mat	figshare	doi:10.6084/m9.figshare.5616109.v4	https://doi.org/10.6084/m9.figshare.5616109.v4	T03	female	25	year	UO	UO:0000036
AB_UH_07	Instrumentation & Data Collection	Lower limb electromyography	SX230 sensors and DataLOG MWX8	Biometrics Ltd	AB_UH_07-T01-emg	AB_UH_07-T01-emg.mat	figshare	doi:10.6084/m9.figshare.5616109.v4	https://doi.org/10.6084/m9.figshare.5616109.v4	T01	female	25	year	UO	UO:0000036
AB_UH_07	Instrumentation & Data Collection	Lower limb electromyography	SX230 sensors and DataLOG MWX8	Biometrics Ltd	AB_UH_07-T00-emg	AB_UH_07-T00-emg.mat	figshare	doi:10.6084/m9.figshare.5616109.v4	https://doi.org/10.6084/m9.figshare.5616109.v4	T00	female	25	year	UO	UO:0000036
AB_UH_08	Instrumentation & Data Collection	Lower limb electromyography	SX230 sensors and DataLOG MWX8	Biometrics Ltd	AB_UH_08-T05-emg	AB_UH_08-T05-emg.mat	figshare	doi:10.6084/m9.figshare.5616109.v4	https://doi.org/10.6084/m9.figshare.5616109.v4	T05	female	19	year	UO	UO:0000036
AB_UH_08	Instrumentation & Data Collection	Lower limb electromyography	SX230 sensors and DataLOG MWX8	Biometrics Ltd	AB_UH_08-T02-emg	AB_UH_08-T02-emg.mat	figshare	doi:10.6084/m9.figshare.5616109.v4	https://doi.org/10.6084/m9.figshare.5616109.v4	T02	female	19	year	UO	UO:0000036
AB_UH_08	Instrumentation & Data Collection	Lower limb electromyography	SX230 sensors and DataLOG MWX8	Biometrics Ltd	AB_UH_08-T00-emg	AB_UH_08-T00-emg.mat	figshare	doi:10.6084/m9.figshare.5616109.v4	https://doi.org/10.6084/m9.figshare.5616109.v4	T00	female	19	year	UO	UO:0000036
AB_UH_08	Instrumentation & Data Collection	Lower limb electromyography	SX230 sensors and DataLOG MWX8	Biometrics Ltd	AB_UH_08-T01-emg	AB_UH_08-T01-emg.mat	figshare	doi:10.6084/m9.figshare.5616109.v4	https://doi.org/10.6084/m9.figshare.5616109.v4	T01	female	19	year	UO	UO:0000036
AB_UH_06	Instrumentation & Data Collection	Lower limb electromyography	SX230 sensors and DataLOG MWX8	Biometrics Ltd	AB_UH_06-T06-emg	AB_UH_06-T06-emg.mat	figshare	doi:10.6084/m9.figshare.5616109.v4	https://doi.org/10.6084/m9.figshare.5616109.v4	T06	male	21	year	UO	UO:0000036
AB_UH_06	Instrumentation & Data Collection	Lower limb electromyography	SX230 sensors and DataLOG MWX8	Biometrics Ltd	AB_UH_06-T07-emg	AB_UH_06-T07-emg.mat	figshare	doi:10.6084/m9.figshare.5616109.v4	https://doi.org/10.6084/m9.figshare.5616109.v4	T07	male	21	year	UO	UO:0000036
AB_UH_07	Instrumentation & Data Collection	Lower limb electromyography	SX230 sensors and DataLOG MWX8	Biometrics Ltd	AB_UH_07-T09-emg	AB_UH_07-T09-emg.mat	figshare	doi:10.6084/m9.figshare.5616109.v4	https://doi.org/10.6084/m9.figshare.5616109.v4	T09	female	25	year	UO	UO:0000036
AB_UH_07	Instrumentation & Data Collection	Lower limb electromyography	SX230 sensors and DataLOG MWX8	Biometrics Ltd	AB_UH_07-T10-emg	AB_UH_07-T10-emg.mat	figshare	doi:10.6084/m9.figshare.5616109.v4	https://doi.org/10.6084/m9.figshare.5616109.v4	T10	female	25	year	UO	UO:0000036
AB_UH_07	Instrumentation & Data Collection	Lower limb electromyography	SX230 sensors and DataLOG MWX8	Biometrics Ltd	AB_UH_07-T11-emg	AB_UH_07-T11-emg.mat	figshare	doi:10.6084/m9.figshare.5616109.v4	https://doi.org/10.6084/m9.figshare.5616109.v4	T11	female	25	year	UO	UO:0000036
AB_UH_07	Instrumentation & Data Collection	Lower limb electromyography	SX230 sensors and DataLOG MWX8	Biometrics Ltd	AB_UH_07-T08-emg	AB_UH_07-T08-emg.mat	figshare	doi:10.6084/m9.figshare.5616109.v4	https://doi.org/10.6084/m9.figshare.5616109.v4	T08	female	25	year	UO	UO:0000036
AB_UH_07	Instrumentation & Data Collection	Lower limb electromyography	SX230 sensors and DataLOG MWX8	Biometrics Ltd	AB_UH_07-T05-emg	AB_UH_07-T05-emg.mat	figshare	doi:10.6084/m9.figshare.5616109.v4	https://doi.org/10.6084/m9.figshare.5616109.v4	T05	female	25	year	UO	UO:0000036
AB_UH_07	Instrumentation & Data Collection	Lower limb electromyography	SX230 sensors and DataLOG MWX8	Biometrics Ltd	AB_UH_07-T06-emg	AB_UH_07-T06-emg.mat	figshare	doi:10.6084/m9.figshare.5616109.v4	https://doi.org/10.6084/m9.figshare.5616109.v4	T06	female	25	year	UO	UO:0000036
AB_UH_07	Instrumentation & Data Collection	Lower limb electromyography	SX230 sensors and DataLOG MWX8	Biometrics Ltd	AB_UH_07-T07-emg	AB_UH_07-T07-emg.mat	figshare	doi:10.6084/m9.figshare.5616109.v4	https://doi.org/10.6084/m9.figshare.5616109.v4	T07	female	25	year	UO	UO:0000036
AB_UH_07	Instrumentation & Data Collection	Lower limb electromyography	SX230 sensors and DataLOG MWX8	Biometrics Ltd	AB_UH_07-T12-emg	AB_UH_07-T12-emg.mat	figshare	doi:10.6084/m9.figshare.5616109.v4	https://doi.org/10.6084/m9.figshare.5616109.v4	T12	female	25	year	UO	UO:0000036
AB_UH_08	Instrumentation & Data Collection	Lower limb electromyography	SX230 sensors and DataLOG MWX8	Biometrics Ltd	AB_UH_08-T03-emg	AB_UH_08-T03-emg.mat	figshare	doi:10.6084/m9.figshare.5616109.v4	https://doi.org/10.6084/m9.figshare.5616109.v4	T03	female	19	year	UO	UO:0000036
